# Supplementary material for: High Throughput Screening Targeting the Dengue NS3-NS5 Interface Identifies Antivirals against Dengue, Zika and West Nile Viruses
Source: Cells. 2022 Feb 18;11(4):730. doi: 10.3390/cells11040730 (PMC8870125; doi:10.3390/cells11040730)
Supplement: Supplementary file 1 [file cells-11-00730-s001.zip]

Archive with 1 entries (1 files):
- cells-1550383-supplementary.pdf
